# Supplementary material for: Consequences of high temperatures and premature mortality on the transcriptome and blood physiology of wild adult sockeye salmon (Oncorhynchus nerka)
Source: Ecol Evol. 2012 Jul;2(7):1747–64. doi: 10.1002/ece3.274 (PMC3434914; doi:10.1002/ece3.274)
Supplement: Supplementary file 1 [file ece30002-1747-SD1.xls]

## Sheet: Table S1A
Accession #	Direction (relative to fish at 19 degrees)	P-value	Uniprot ID for DAVID	Gene Symbol by DAVID	Gene Name	Annotation Source
CB493619	Up	1.35536e-06	O57521	HSP90AB1	Heat shock protein 90-beta
CA059099	Up	1.03395e-05
CB516800	Up	1.70804e-05	Q85QA5	VAR1	Mitochondrial ribosomal protein var1
CB501628	Up	2.54098e-05	O57521	HSP90AB1	Heat shock protein 90-beta
CA058259	Up	4.21107e-05
CA053733	Up	5.86771e-05
CA063723	Up	9.62561e-05	P13731	SERPINH1	Serpin peptidase inhibitor, clade H (heat shock protein 47)
CA059087	Up	0.000169378
CA057598	Up	0.000278611	Q7Z3Y4		Ig kappa chain V-IV region B17 precursor.
CB494038	Up	0.000299623
CA054603	Up	0.000337079	Q85QA5	VAR1	Mitochondrial ribosomal protein var1	Nucleotide database
CA037551	Up	0.000382232	P16294	F9	Coagulation factor IX
CB498243	Up	0.00054616	Q63ZK0	AMI	AMI
CA064244	Up	0.000615999	Q9EQX9	UBE2N	Ubiquitin-conjugating enzyme E2N
CB489777	Up	0.00066089	P03934		Glycophorin C	Nucleotide database
CA041283	Up	0.000991749
CA045009	Up	0.000997224
CB502757	Down	0.0009966	Q9DBJ1	PGAM1	Phosphoglycerate mutase 1
CB494396	Down	0.00096955	P30419	NMT1	N-myristoyltransferase 1
CB514510	Down	0.000959121	O95299	NDUFA10	NADH dehydrogenase (ubiquinone) 1 alpha subcomplex, 10, 42kda
CA768293	Down	0.000782817	P06768	RBP2	Retinol binding protein 2, cellular
CB498321	Down	0.00075597	Q90705	EEF2	Eukaryotic translation elongation factor 2
CB515418	Down	0.000548381	Q3T102	EIF3S6	Eukaryotic translation initiation factor 3, subunit 6 48kda
CA055382	Down	0.000480894	P12955	PEPD	Peptidase D
CB516497	Down	0.000465875	P47971	NPTX1	Neuronal pentraxin 1
CB493498	Down	0.000424398	Q5ZME2	MDH1	Malate dehydrogenase 1, NAD (soluble)
CA058829	Down	0.00036135	Q13217	DNAJC3	DNAJ (HSP40) homolog, subfamily C, member 3
CA064151	Down	0.000314406
CB494453	Down	0.000197543	P10995		Actin alpha 2
CB494107	Down	0.00013239
CA048095	Down	9.5374e-05	Q14011	CIRBP	Cold inducible RNA binding protein
CB498067	Down	8.71777e-05	Q9PTY0		ATP synthase beta chain, mitochondrial precursor

## Sheet: Table S1B
Accession #	Direction (relative to fish at 19 degrees)	P-value	Uniprot ID for DAVID	Gene Symbol by DAVID	Gene Name	Annotation Source
CA048996	Up	7.6729e-07	P13667	PDIA4	Protein disulfide isomerase family A, member 4
CB486396	Up	3.17828e-06	P24860	CCNB1	Cyclin B1
CA062155	Up	1.09014e-05	P11499	HSP90AB1	Heat shock protein 1, beta
CB491710	Up	4.58643e-05				Non-redundant protein database
CA037551	Up	7.19668e-05	P16294	F9	Coagulation factor IX
CA053992	Up	7.78748e-05	Q8BSU7	MOBKL2A	MOB1, MPS one binder kinase activator-like 2A (yeast)
CB505342	Up	0.000115467	Q9JIP7	SLC15A1	Solute carrier family 15 (oligopeptide transporter), member 1
CB502342	Up	0.000124522	Q8JFQ6	Krt14	Keratin complex 1, acidic, gene 14
CB497171	Up	0.000136251
CA039749	Up	0.000139527	P11499	HSP90AB1	Heat shock protein 1, beta
CB499380	Up	0.000173553	Q61070	EI24	Etoposide induced 2.4 mRNA
CA048973	Up	0.000177989	P13667	PDIA4	Protein disulfide isomerase family A, member 4
CB512200	Up	0.00019777	P10123	RLBP1	Retinaldehyde-binding protein 1
CA053407	Up	0.000235386	Q96QT6	PHF12	PHD finger protein 12
CA063954	Up	0.000245441
CA043276	Up	0.000272127
CB493960	Up	0.000328869	O57521	HSP90AB1	Heat shock protein 90-beta
CB502026	Up	0.000338365	Q9HD34	LYRM4	Chromosome 6 open reading frame 149
CA041902	Up	0.000357473	Q8XV10	FUSA1	EF-G 1
CA053632	Up	0.000369508	Q96AQ7	CIDEC	Cell death-inducing DFFA-like effector C
CA052699	Up	0.000409769	Q9R0U0	FUSIP1	FUS interacting protein (serine-arginine rich) 1
CA060275	Up	0.000459336	Q5BJC2	TMEM167	ZGC:112458	Non-redundant protein database
CB507364	Up	0.00051925
CB497981	Up	0.000545287	Q9JKB1	UCHL3	Ubiqiotin carboxyl-terminal esterase L3 (ubiquitin thiolesterase)
CK990808	Up	0.000578662	O93256	KRT19	Keratin 19	Non-redundant protein database
CA062943	Up	0.000582313	Q3ZBW2	MGC128394	Similar to hydroxyacid oxidase 2 (HAOX2) ((S)-2-hydroxy-acid oxidase, peroxisomal)
CA063723	Up	0.000585298	P13731	SERPINH1	Serpin peptidase inhibitor, clade H (heat shock protein 47)
CA051109	Up	0.000620921	Q14008	CKAP5	Cytoskeleton associated protein 5
CA047052	Up	0.000644103	Q8IWP9	CCDC28A	Coiled-coil domain containing 28A	Non-redundant protein database
CK990339	Up	0.000646102	O57521	HSP90AB1	Heat shock protein 90-beta
CA053223	Up	0.000649098				Nucleotide database
CA050999	Up	0.000651827	P16036	SLC25A3	Solute carrier family 25 (mitochondrial carrier; adenine nucleotide translocator), member 3
CA060269	Up	0.000703894	P48532	MGC84465	MGC84465 protein
CA042062	Up	0.000715297
CB514924	Up	0.000724731	Q99615	DNAJC7	DNAJ (HSP40) homolog, subfamily C, member 7
CB490465	Up	0.00078324	P42028	NDUFS8	NADH dehydrogenase (ubiquinone) Fe-S protein 8, 23kda (NADH-coenzyme Q reductase)
CB498021	Up	0.000842967	Q90474	HSP90A.1	Heat shock protein 90-alpha
CB496542	Up	0.000955807
CA047116	Down	0.000979837	Q08EJ0		Placenta-specific gene 8 protein
CK990737	Down	0.000941245	Q803D9	PRMT1	Protein arginine methyltransferase 1
BU965764	Down	0.000837104	P51857	AKR1D1	Aldo-keto reductase family 1, member D1 (delta 4-3-ketosteroid-5-beta-reductase)
CA059324	Down	0.000804097				Nucleotide database
CB514385	Down	0.000753451	P33434	MMP2	Matrix metallopeptidase 2
CA050917	Down	0.000717905	P62851	RPS25	Ribosomal protein S25
CB494066	Down	0.000714777	Q9Z103	ADNP	Activity-dependent neuroprotective protein
CA050757	Down	0.000665186	Q7ZVM3	EEF2L	Eukaryotic translation elongation factor 2, like
CB491886	Down	0.000637153	Q5RED0		progesterone receptor-like protein
CA046630	Down	0.000636307
CA048095	Down	0.000630835	Q14011	CIRBP	Cold inducible RNA binding protein
CK991219	Down	0.000621865				Nucleotide database
CB500573	Down	0.000605161				Nucleotide database
CB501627	Down	0.000532761	O43852	CALU	Calumenin
CB516952	Down	0.00050673	P62258	YWHAE	Tyrosine 3-monooxygenase/tryptophan 5-monooxygenase activation protein
CB509930	Down	0.00049254	P59998	ARPC4	Actin related protein2/3 complex, subunit 4, 20kda
CB493027	Down	0.00047146	P23193	TCEA1	Transcription elongation factor A (SII), 1
CN442494	Down	0.000470027	P11631	ND4	NADH dehydrogenase subunit 4
CB492165	Down	0.000455147	Q92522	H1FX	H1 histone family, member X
CA061130	Down	0.000445993
CA050613	Down	0.000410108	Q5ZML7	RCJMB04_1K20	Lysosomal-associated protein transmembrane 4 alpha
CB488334	Down	0.000404521	P62161	CALM3	Calmodulin 1
CB501818	Down	0.000397357	Q9JJ74	RAMP1	Receptor (calcitonin) activity modifying protein 1
CB493277	Down	0.000387394	P10790	FABP	Fatty acid binding protein (heart) like
CA056962	Down	0.000387008	Q9WTV6	USP18	Ubiquitin specific peptidase 18
CA056147	Down	0.000343421	Q16891	IMMT	Inner membrane protein, mitochondrial (mitofilin)
CA058549	Down	0.000314742
CB515801	Down	0.00028555
CB501672	Down	0.000268225	P26433	SLC9A3	Solute carrier family 9, member 3
CB493478	Down	0.000236437	P37397	CNN3	Calponin 3, acidic
CK990835	Down	0.000228621	P62899	RPL31	Ribosomal protein L31
CB496404	Down	0.000153599	P00125	CYC1	Cytochrome C-1
CA047497	Down	0.000123751				Non-redundant protein database
CA051350	Down	0.000106638	Q13325	IFIT5	Interferon-induced protein with tetratricopeptide repeats 5
CB510790	Down	9.59984e-05	Q9CXZ1	NDUFS4	NADH dehydrogenase (ubiquinone) Fe-S protein 4
CA057709	Down	7.74351e-05	Q90705	EEF2	Eukaryotic translation elongation factor 2
CB498173	Down	3.84837e-05	P82979	CIP29	Cytokine induced protein 29 kda
CB510651	Down	2.46863e-05	P33434	MMP2	Matrix metallopeptidase 2
CA056844	Down	1.4467e-05	Q9BYK8	PRIC285	Peroxisomal proliferator-activated receptor A interacting complex 285
CB509899	Down	1.21966e-05	Q14011	CIRBP	Cold inducible RNA binding protein
CA064151	Down	3.89335e-06			splicing factor, arginine/serine-rich 2
CB490699	Down	1.48908e-06			hyperosmotic glycine rich protein	Nucleotide database

## Sheet: Table S1C
Accession #	Direction (relative to survivors)	P-value	Uniprot ID for DAVID	Gene Symbol by DAVID	Gene Name	Annotation Source
CB511842	Up	5.72311e-11	Q9PVD9	ICLP2	Invariant chain-like protein 2	Non-redundant protein database
CA058361	Up	3.9615e-10	Q90487	HBAA1	Hemoglobin alpha adult-1
CB510423	Up	5.04534e-10
CB511419	Up	6.73406e-10	Q9PVD9	ICLP2	Invariant chain-like protein 2	Non-redundant protein database
CB503743	Up	8.78691e-10	Q99731	CCL19	Chemokine (C-C motif) ligand 19	Non-redundant protein database
CA051952	Up	1.23483e-09
CA055186	Up	1.72123e-09	Q9JHW0	PSMB7	Proteasome (prosome, macropain) subunit, beta type 7
CA770041	Up	1.93459e-09	P18469	H2-EB1	Histocompatibility 2, class II antigen E beta
CA061668	Up	2.39045e-09	Q9CPU4	MGST3	Microsomal glutathione S-transferase 3
CA060130	Up	3.39211e-09	Q62384	ZFP259	Zinc finger protein 259
BU965636	Up	3.57872e-09	Q90486	ZGC:92880	BA1 globin
CB514060	Up	5.23814e-09	P18469	H2-EB1	Histocompatibility 2, class II antigen E beta
CN442529	Up	5.65008e-09	P18469	H2-EB1	Histocompatibility 2, class II antigen E beta
CA054828	Up	6.78926e-09	Q7Z5W1		IgM
CB514786	Up	8.10849e-09
CB502196	Up	9.46025e-09	Q91VU6	WDR23	WD repeat domain 23
CB502659	Up	9.96928e-09	P10247	CD74	CD74 antigen (invariant polypeptide of major histocompatibility class II antigen-associated)	Nucleotide database
CA051402	Up	1.04157e-08	Q92122	PKM2	Cytosolic thyroid hormone binding protein/pyruvate kinase type M2
CA058459	Up	1.10516e-08	P04233	CD74	CD74 antigen (invariant polypeptide of major histocompatibility complex, class II antigen-associated)	Non-redundant protein database
CB492563	Up	1.20608e-08	P97371	PSME1	Proteasome (prosome, macropain) 28 subunit, alpha
CB502487	Up	1.37105e-08	P10247	CD74	CD74 antigen (invariant polypeptide of major histocompatibility class II antigen-associated)
CB502763	Up	1.90478e-08
CK990275	Up	1.90598e-08	P04233	CD74	CD74 antigen (invariant polypeptide of major histocompatibility complex, class II antigen-associated)	Nucleotide database
CB497579	Up	2.0753e-08	P47954		GST class-pi
CA770328	Up	2.25202e-08	Q9R233	TAPBP	TAP binding protein
CB516494	Up	2.56075e-08	Q8K1S5	KLF11	TGFB inducible early growth response 3
CB497250	Up	2.63042e-08	P10247	CD74	CD74 antigen (invariant polypeptide of major histocompatibility class II antigen-associated)
CA063565	Up	2.85536e-08	Q90876	IRF1	Interferon regulatory factor 1
CA060555	Up	3.24466e-08	P10247	CD74	CD74 antigen (invariant polypeptide of major histocompatibility class II antigen-associated)
CB496493	Up	3.39627e-08	P47954		GST class-pi
CB501013	Up	3.41624e-08	Q90486	ZGC:92880	BA1 globin
CB510387	Up	3.67386e-08	Q90486	ZGC:92880	BA1 globin
CB517530	Up	4.25049e-08	P97372	PSME2	Proteasome (prosome, macropain) 28 subunit, beta
CB512534	Up	4.30451e-08	Q5E968	CTSK	Cathepsin K preproprotein
CK990470	Up	4.79266e-08	Q9Y3D3	MRPS16	Mitochondrial ribosomal protein S16
CA059360	Up	4.83452e-08	Q9JHW0	PSMB7	Proteasome (prosome, macropain) subunit, beta type 7
CA043705	Up	5.33527e-08	P18469	H2-EB1	Histocompatibility 2, class II antigen E beta
CB498480	Up	6.77801e-08	Q6DBT3	TXNDC17	ZGC:91920
CA052616	Up	7.14536e-08	Q9PTP1	PCNA	Proliferating cell nuclear antigen
CA047471	Up	7.26963e-08	P31395	STMN1	Stathmin 1/oncoprotein 18
CK990278	Up	7.57884e-08				Nucleotide database
CB496981	Up	8.55046e-08	P61217		RNA polymerases I, II, and III subunit ABC2; DNA-directed RNA polymerase II subunit F; RPB6
CK990907	Up	8.68439e-08			MHC class II
CA055049	Up	9.01766e-08
CA064302	Up	9.37061e-08	P28065	PSMB9	Proteasome (prosome, macropain) subunit, beta type, 9 (large multifunctional peptidase 2)
CA767684	Up	9.38394e-08	P10247	CD74	CD74 antigen (invariant polypeptide of major histocompatibility class II antigen-associated)
CA044982	Up	9.72491e-08	P30042	C21ORF33	Chromosome 21 open reading frame 33
CA769983	Up	1.01348e-07	P10247	CD74	CD74 antigen (invariant polypeptide of major histocompatibility class II antigen-associated)
CB498416	Up	1.22992e-07	P02142
CB505875	Up	1.25583e-07	Q862E5	PRDX1	Peroxiredoxin 1
CB505751	Up	1.25652e-07				Nucleotide database
CB498665	Up	1.28131e-07	P02141		Hemoglobin beta-4 chain; Beta-4-globin; Hemoglobin beta-IV chain
CB497309	Up	1.46138e-07	P02141		Hemoglobin beta-4 chain; Beta-4-globin; Hemoglobin beta-IV chain
CB510631	Up	1.52857e-07	P10247	CD74	CD74 antigen (invariant polypeptide of major histocompatibility class II antigen-associated)
CB492389	Up	1.63089e-07	P02019		Hemoglobin alpha-1 chain; Alpha-1-globin
CB503772	Up	1.66152e-07	P04233	CD74	CD74 antigen (invariant polypeptide of major histocompatibility complex, class II antigen-associated)	Nucleotide database
CA057584	Up	1.78437e-07	P00746	CFD	Complement factor D (adipsin)
CA063009	Up	1.8795e-07				Nucleotide database
CA051193	Up	1.97936e-07	P28065	PSMB9	Proteasome (prosome, macropain) subunit, beta type, 9 (large multifunctional peptidase 2)
CA038353	Up	2.10574e-07	Q62393	TPD52	Tumor protein D52
CK991021	Up	2.11219e-07	Q9XSB8	TPP1	Tripeptidyl peptidase I
CB513162	Up	2.24006e-07				Nucleotide database
CK990870	Up	2.70009e-07	Q90486	ZGC:92880	BA1 globin
CA049305	Up	2.93747e-07	Q90487	HBAA1	Hemoglobin alpha adult-1
BU965885	Up	3.0518e-07	Q01449	MYL7	Myosin, light polypeptide 7, regulatory
CA051372	Up	3.08096e-07	P28065	PSMB9	Proteasome (prosome, macropain) subunit, beta type, 9 (large multifunctional peptidase 2)
CA042535	Up	3.29898e-07	Q9CR16	PPID	Peptidylprolyl isomerase D (cyclophilin D)
CK991045	Up	3.36332e-07	Q90487	HBAA1	Hemoglobin alpha adult-1
CK991008	Up	3.39169e-07
CA052685	Up	3.64328e-07	P79733	RRM2	Ribonucleotide reductase M2 polypeptide
CA052268	Up	3.68702e-07	Q6GM86	MGC82078	MGC82078 protein
CA062585	Up	3.70742e-07	Q9R233	TAPBP	TAP binding protein
CK991089	Up	4.09198e-07	P18469	H2-EB1	Histocompatibility 2, class II antigen E beta
CB515622	Up	4.20165e-07	Q9I955		thymosin beta a
CB493961	Up	4.2964e-07	P11251
CB506394	Up	4.3307e-07	P00172	CYB5	Cytochrome B-5
CB496604	Up	4.68619e-07	P02089	HBB-B2	Hemoglobin beta chain complex
CB496486	Up	4.905e-07	P28064	PSMB8	Proteasome (prosome, macropain) subunit, beta type 8
CA051011	Up	5.0436e-07				Nucleotide database
CA061622	Up	5.12231e-07	P28064	PSMB8	Proteasome (prosome, macropain) subunit, beta type 8
CB496768	Up	5.66896e-07	P10247	CD74	CD74 antigen (invariant polypeptide of major histocompatibility class II antigen-associated)
CB493732	Up	6.01518e-07	Q9JHW0	PSMB7	Proteasome (prosome, macropain) subunit, beta type 7
CA049318	Up	6.338e-07	Q90487	HBAA1	Hemoglobin alpha adult-1
CK990436	Up	6.82706e-07	P62899	RPL31	Ribosomal protein L31
CB500831	Up	7.51501e-07			CC chemokine SCYA113	Non-redundant protein database
CB489425	Up	7.98654e-07	P55009	AIF1	Allograft inflammatory factor 1	Non-redundant protein database
CB511603	Up	8.14067e-07	Q9PVD9	ICLP2	Invariant chain-like protein 2	Nucleotide database
CB516433	Down	9.09964e-07	Q85QA5	VAR1	Mitochondrial ribosomal protein var1
CA051087	Down	9.06735e-07	Q8VC88	GCA	Grancalcin
CA040785	Down	8.98669e-07	Q85QA5	VAR1	Mitochondrial ribosomal protein var1	Nucleotide database
CA055371	Down	8.56517e-07	Q52NJ3	LOC595115	GTP-binding protein SAR1A
DN048269	Down	7.99917e-07				Non-redundant protein database
CB516924	Down	7.9752e-07	Q64119	MYL6_PREDICTED	Myosin, light polypeptide 6, alkali, smooth muscle and non-muscle (predicted)
CB499621	Down	7.8438e-07	Q9BQE3	TUBA1C	Tubulin, alpha, ubiquitous
CB494160	Down	7.18004e-07	Q9WTV5	PSMD9	Proteasome (prosome, macropain) 26S subunit, non-ATPase, 9
CB494684	Down	7.16918e-07
CB514083	Down	6.85874e-07	Q10835	MMP-13	Collagenase 3
CA055615	Down	6.08573e-07			Oreochromis mossambicus clone SSH #16 amino acid system A transporter-like mRNA	Nucleotide database
CB492393	Down	5.31022e-07	Q6IQM2	ZGC:86706	ZGC:86706
CA041659	Down	4.94253e-07	Q8HZM5	GLUL	Glutamate-ammonia ligase (glutamine synthetase)
CB501435	Down	4.12174e-07
CA769301	Down	4.11315e-07	P10922	H1F0	H1 histone family, member 0
CA061951	Down	3.46974e-07	Q64119	MYL6_PREDICTED	Myosin, light polypeptide 6, alkali, smooth muscle and non-muscle (predicted)
CA052198	Down	3.43765e-07	Q04323	LOC51035	Unknown protein LOC51035
CA044647	Down	3.34082e-07	O14494	PPAP2A	Phosphatidic acid phosphatase type 2A
CB509381	Down	3.30045e-07				Nucleotide database
CB496457	Down	2.63751e-07	P46940	IQGAP1	IQ motif containing GTPase activating protein 1
CB511048	Down	2.4662e-07	Q9ULY5	CLEC4E	C-type lectin domain family 4, member E
CB493709	Down	2.38402e-07	P05065	ALDOA	Aldolase A
CB492283	Down	2.29968e-07	P26376	IFITM3	Interferon induced transmembrane protein 3	Non-redundant protein database
CK991328	Down	2.01795e-07
CA054491	Down	1.87528e-07	P17275	JUNB	Jun B proto-oncogene
CA055521	Down	1.67174e-07	Q05826	CEBPB	CCAAT/enhancer binding protein (C/EBP), beta
CA056715	Down	1.5494e-07	P17275	JUNB	Jun B proto-oncogene
CA047331	Down	1.49133e-07	Q9BQE3	TUBA1C	Tubulin, alpha, ubiquitous
CB497385	Down	1.22352e-07	O54842	NUPR1	Nuclear protein 1	Non-redundant protein database
CA061741	Down	1.04782e-07	Q90Z10	RPL13	Ribosomal protein L13
CA062436	Down	7.07166e-08	Q9I9C3		Sodium/potassium-dependent ATPase subunit beta-233
CK991068	Down	6.23537e-08	Q7T273	LOC553979	Preprohepcidin 2
CB490586	Down	5.73556e-08	O54842	NUPR1	Nuclear protein 1	Non-redundant protein database
CA055219	Down	5.19183e-08	Q05826	CEBPB	CCAAT/enhancer binding protein (C/EBP), beta
CA037636	Down	3.23432e-08	P23950	ZFP36L1	Zinc finger protein 36, C3H type-like 1
CA050626	Down	3.23142e-08
CB494539	Down	2.7779e-08	P81459		cytochrome C, somatic
CB508397	Down	2.31665e-08	P81459	Cycs	Cytochrome c, somatic
CA051732	Down	2.20572e-08	Q8TBH0	ARRDC2	Arrestin domain containing 2
CB511468	Down	1.41783e-08
CA060480	Down	1.31499e-08	Q803W9	tagln2	Transgelin 2
CK990851	Down	1.20384e-08
CB509250	Down	2.35803e-09				Nucleotide database
CB496744	Down	1.64841e-09
CA059937	Down	9.10848e-10
CB516789	Down	4.93551e-10
CA057932	Down	1.6533e-10	P46940	IQGAP1	IQ motif containing GTPase activating protein 1
CB511399	Down	5.89816e-11	Q9UI15	TAGLN3	Transgelin 3
CA061377	Down	6.3772e-14	P09057	ODC1	Ornithine decarboxylase 1
